# Supplementary material for: Comparative analysis of chloroplast genomes reveals phylogenetic relationships and intraspecific variation in the medicinal plant Isodon rubescens
Source: PLoS One. 2022 Apr 6;17(4):e0266546. doi: 10.1371/journal.pone.0266546 (PMC8985940; doi:10.1371/journal.pone.0266546)
Supplement: S5 Table — IR-J, IR-X, and IR-L are the three accessions of I. rubescens. (XLS) [file pone.0266546.s006.xls]

## Sheet: Sheet1
S5 Table. The SNPs and indels present in the I. rubescens chloroplast genomes
query	subject	std_len	query_start	query_end	hit_start	hit_end	identity_len	align_len	SNP	Number of SNP mutations_point	Indel	Number of Indel mutations_point
IR-L	IR-J (MW376483.1 )	152727	63781	152642	63850	152727	88706	88901	A10145G,A12051T,A13636T,A13705C,A16341T,A16671G,A19325G,A19683G,A23448G,A2535C,A28921G,A3709G,A3977G,A46033G,A46928G,A47504G,A48019G,A50202G,A50336C,A50339T,A50340G,A50344C,A50345G,A51359G,A51613G,A55952G,A60374G,A60940G,A62998G,A75190C,A83880T,C10148T,C11669T,C12970A,C13791T,C15475T,C18259T,C19477T,C20232A,C22121T,C30211G,C34045A,C35074T,C46562T,C4670T,C47135A,C49591A,C50110A,C50328A,C50333T,C50…	133	-16316T,-16317T,-16318T,-16319T,-16320T,-16321A,-16322T,-16323T,-2543T,-34307T,-48485T,-48486A,-48487C,-48488T,-48489T,-48490T,-48856A,-53976T,-5408A,-6644A,-6645A,-74377A,-7522T,A2393-,A2398-,A3477-,A3480-,A3484-,A4418-,A4419-,A48617-,A55743-,C2397-,C2401-,C3470-,C3474-,C3485-,G2399-,G3473-,T10982-,T10983-,T10984-,T10985-,T10986-,T10987-,T2394-,T2395-,T2396-,T2400-,T3256-,T3471-,T3472-,T3475-,T3…	62
IR-L	IR-X (MW018469.1 )	152761	73845	152642	73976	152761	78675	78807	C10139A,C34759A,C3550A,C37057A,C38061A,C40016A,C48937A,C50467A,C51661A,C51892A,C52640A,C58860A,C7896A,G28366A,G35998A,G36142A,G36853A,G36934A,G37399A,G38139A,G39386A,G40863A,G43670A,G48493A,G52679A,G54A,G63516A,G76469A,G9393A,T14711A,T38726A,T38735A,A3612C,A65096C,G5976C,G68379C,T32811C,T37631C,T38281C,T46270C,T47225C,T51137C,T53C,T5960C,A35752G,A37926G,A37936G,A39400G,A39817G,A40108G,A41266G,A45…	102	-33390G,-33391T,-33392A,-33393C,-38005A,-38756A,-43874T,-43875T,-45777A,-55104G,-55105T,-55106A,-55107C,-6217T,-6218T,-6219T,-6220A,-6221T,-6222T,-6223T,-6224T,T38419-,T38527-,T40363-,T889-,T890-,T891-,T892-,T893-,T894-,	30
IR-L	I. serra (MT317099.1)	152676	1	109294	1	109321	109032	109382	C16292A,C20409A,C22720A,C27165A,C28861A,C29393A,C39252A,C41795A,C41807A,C46725A,C50602A,C60785A,C65181A,C6625A,C66759A,C71440A,C77475A,C81276A,C81821A,C84065A,C8619A,G102292A,G15875A,G17729A,G26463A,G27955A,G30979A,G3099A,G41633A,G41901A,G4269A,G47740A,G47965A,G56576A,G57797A,G59652A,G6626A,G67029A,G69978A,G73979A,G83319A,G9023A,G91804A,G9678A,M34925A,M3513A,M97946A,R2739A,R3599A,R4183A,T42117A,T…	201	-107316G,-107317T,-107318A,-107319C,-22652A,-22653T,-22654T,-22655A,-22656T,-30323T,-34982T,-34983T,-44196A,-4419A,-4420A,-4421A,-46338A,-46339A,-46340A,-46341A,-46342A,-46343T,-46344T,-46345G,-46346A,-46347A,-46348T,-46846A,-4782C,-6648A,-6649A,-67096T,-69226T,-69227T,-69228T,-70467A,-70468A,-70469A,-71344T,-71345T,-73781A,-80138T,-80139T,-80140T,-80141T,-80142T,-80143T,-80144T,-80145A,-8952A,-8…	149
IR-L	I. lophanthoides (MT317098.1)	152195	63250	152642	62852	152195	88468	89615	T8720A,T8566A,T8383A,T63777A,T63326A,T62428A,T62178A,T62168A,T61550A,T60848A,T60284A,T59730A,T59342A,T59162A,T54699A,T54576A,T50100A,T49442A,T49344A,T48941A,T48320A,T47117A,T44391A,T44390A,T44389A,T25361A,T18433A,T12221A,G88635A,G8752A,G87276A,G74290A,G70139A,G65544A,G6526A,G63447A,G63332A,G6296A,G62856A,G62606A,G62523A,G62458A,G62403A,G62390A,G62306A,G60833A,G60757A,G60224A,G59743A,G59522A,G5921…	654	-11356A,-11357T,-11358A,-11359A,-11360A,-11361G,-11362A,-11363T,-15789T,-15790T,-15791T,-15792G,-15793T,-15794A,-16351T,-16858T,-16859T,-16860T,-16861T,-16862T,-16863A,-16864T,-16865T,-16994T,-16995A,-16996T,-16997A,-16998A,-16999T,-17000A,-17001C,-17002T,-17003T,-17004C,-27583T,-27584G,-27585A,-27586T,-27587G,-27588A,-27589T,-27590A,-27591G,-27592T,-27593G,-27594A,-27595C,-27596A,-27597A,-27598T…	493

## Sheet: Sheet2
query	subject	std_len	query_start	query_end	hit_start	hit_end	identity_len	align_len	mutations_point	Total mutation_count	SNP	SNP mutations_point	Indel	mutations_point
IR-L	MW376483.1 IR-J	152727	63781	152642	63850	152727	88706	88901	A2393-,T2394-,T2395-,T2396-,C2397-,A2398-,G2399-,T2400-,C2401-,A2535C,-2543T,T3021C,G3178A,T3256-,C3470-,T3471-,T3472-,G3473-,C3474-,T3475-,T3476-,A3477-,T3478-,T3479-,A3480-,T3481-,T3482-,T3483-,A3484-,C3485-,T3486-,A3709G,A3977G,A4418-,A4419-,C4670T,C5406T,-5408A,C5892T,G6328T,-6644A,-6645A,C6995T,-7522T,C7608A,A10145G,T10146C,G10147A,C10148T,G10383T,T10982-,T10983-,T10984-,T10985-,T10986-,T109…	195	A10145G,A12051T,A13636T,A13705C,A16341T,A16671G,A19325G,A19683G,A23448G,A2535C,A28921G,A3709G,A3977G,A46033G,A46928G,A47504G,A48019G,A50202G,A50336C,A50339T,A50340G,A50344C,A50345G,A51359G,A51613G,A55952G,A60374G,A60940G,A62998G,A75190C,A83880T,C10148T,C11669T,C12970A,C13791T,C15475T,C18259T,C19477T,C20232A,C22121T,C30211G,C34045A,C35074T,C46562T,C4670T,C47135A,C49591A,C50110A,C50328A,C50333T,C50…	133	-16316T,-16317T,-16318T,-16319T,-16320T,-16321A,-16322T,-16323T,-2543T,-34307T,-48485T,-48486A,-48487C,-48488T,-48489T,-48490T,-48856A,-53976T,-5408A,-6644A,-6645A,-74377A,-7522T,A2393-,A2398-,A3477-,A3480-,A3484-,A4418-,A4419-,A48617-,A55743-,C2397-,C2401-,C3470-,C3474-,C3485-,G2399-,G3473-,T10982-,T10983-,T10984-,T10985-,T10986-,T10987-,T2394-,T2395-,T2396-,T2400-,T3256-,T3471-,T3472-,T3475-,T3…	62
IR-L	MW018469.1 IR-X	152761	73845	152642	73976	152761	78675	78807	A52G,T53C,G54A,C55T,T889-,T890-,T891-,T892-,T893-,T894-,C1576T,A1958T,G2540T,A3543T,C3550A,G3609T,A3612C,C3698T,A5104G,C5382T,T5960C,G5976C,-6217T,-6218T,-6219T,-6220A,-6221T,-6222T,-6223T,-6224T,A6578G,T7356G,C7896A,C8166T,G9114T,C9384T,G9393A,C10139A,C12028T,T14711A,C20118G,T23401G,C24981T,G28366A,G29637T,T32811C,-33390G,-33391T,-33392A,-33393C,C34759A,T35655G,T35661G,A35752G,G35998A,G36142A,C3…	132	C10139A,C34759A,C3550A,C37057A,C38061A,C40016A,C48937A,C50467A,C51661A,C51892A,C52640A,C58860A,C7896A,G28366A,G35998A,G36142A,G36853A,G36934A,G37399A,G38139A,G39386A,G40863A,G43670A,G48493A,G52679A,G54A,G63516A,G76469A,G9393A,T14711A,T38726A,T38735A,A3612C,A65096C,G5976C,G68379C,T32811C,T37631C,T38281C,T46270C,T47225C,T51137C,T53C,T5960C,A35752G,A37926G,A37936G,A39400G,A39817G,A40108G,A41266G,A45…	102	-33390G,-33391T,-33392A,-33393C,-38005A,-38756A,-43874T,-43875T,-45777A,-55104G,-55105T,-55106A,-55107C,-6217T,-6218T,-6219T,-6220A,-6221T,-6222T,-6223T,-6224T,T38419-,T38527-,T40363-,T889-,T890-,T891-,T892-,T893-,T894-,	30
IR-L	MT317099.1 Isodon serra	152676	1	109294	1	109321	109032	109382	T108G,Y1056T,K1095G,K1103G,W1389A,C1860T,R2739A,R2789G,K2809G,A2879G,K3006G,G3099A,K3153G,T3313G,M3513A,R3599A,A3615-,T3616-,A3617-,G3618-,A3619-,T3707-,N3708-,K3727G,M3890C,R4183A,G4269A,A4286C,-4419A,-4420A,-4421A,A4511G,-4782C,T6172C,T6206-,T6207-,A6208-,A6209-,A6210-,A6357T,T6612C,T6613G,A6618C,A6619T,G6620T,C6625A,G6626A,-6648A,-6649A,A6749G,A7623C,T7759C,A7906C,T7946C,A8447-,C8619A,G8882T,-…	350	C16292A,C20409A,C22720A,C27165A,C28861A,C29393A,C39252A,C41795A,C41807A,C46725A,C50602A,C60785A,C65181A,C6625A,C66759A,C71440A,C77475A,C81276A,C81821A,C84065A,C8619A,G102292A,G15875A,G17729A,G26463A,G27955A,G30979A,G3099A,G41633A,G41901A,G4269A,G47740A,G47965A,G56576A,G57797A,G59652A,G6626A,G67029A,G69978A,G73979A,G83319A,G9023A,G91804A,G9678A,M34925A,M3513A,M97946A,R2739A,R3599A,R4183A,T42117A,T…	201	-107316G,-107317T,-107318A,-107319C,-22652A,-22653T,-22654T,-22655A,-22656T,-30323T,-34982T,-34983T,-44196A,-4419A,-4420A,-4421A,-46338A,-46339A,-46340A,-46341A,-46342A,-46343T,-46344T,-46345G,-46346A,-46347A,-46348T,-46846A,-4782C,-6648A,-6649A,-67096T,-69226T,-69227T,-69228T,-70467A,-70468A,-70469A,-71344T,-71345T,-73781A,-80138T,-80139T,-80140T,-80141T,-80142T,-80143T,-80144T,-80145A,-8952A,-8…	149
IR-L	MT317098.1 Isodon lophanthoides	152195	63250	152642	62852	152195	88468	89615	A20T,G53A,T148C,A188C,A217C,C227T,G298T,T321C,-349A,-350A,-351A,-352T,-353A,-354A,-355C,-356T,-357A,-371T,-372A,-373G,-374A,-375A,-376T,-377T,-463A,-464T,-465A,-466A,A468T,A515G,C518T,C538T,-602G,-603A,-619T,-620C,-621A,-622G,-623T,-624A,-625G,-626A,-627A,C690T,G713C,C761T,C762A,G770C,A1013C,G1269T,A1758C,C1876G,G1885T,A1892C,C1934-,G1965A,G2171A,T2226C,A2260G,C2280T,G2292T,T2369C,A2387T,G2404A,C…	1147	,,,,,,,,,,,,,,,,,,,,,,,,,,,,,,,,,,,,,,,,,,,,,,,,,,,,,,,,,,,,,,,,,,,,,,,,,,,,,,,,,,,,,,,,,,,,,,,,,,,,,,,,,,,,,,,,,,,,,,,,,,,,,,,,,,,,,,,,,,,,,,,,,,,,,,,,,,,,,,,,,,,,,,,,,,,,,,,,,,,,,,,,,,,,,,,,,,,,,,,,,,,,,,,,,,,,,,,,,,,,,,T8720A,T8566A,T8383A,T63777A,T63326A,T62428A,T62178A,T62168A,T61550A,T60848A,T60284A,T59730A,T59342A,T59162A,T54699A,T54576A,T50100A,T49442A,T49344A,T48941A,T48320A,T47117A,T443…	654	-11356A,-11357T,-11358A,-11359A,-11360A,-11361G,-11362A,-11363T,-15789T,-15790T,-15791T,-15792G,-15793T,-15794A,-16351T,-16858T,-16859T,-16860T,-16861T,-16862T,-16863A,-16864T,-16865T,-16994T,-16995A,-16996T,-16997A,-16998A,-16999T,-17000A,-17001C,-17002T,-17003T,-17004C,-27583T,-27584G,-27585A,-27586T,-27587G,-27588A,-27589T,-27590A,-27591G,-27592T,-27593G,-27594A,-27595C,-27596A,-27597A,-27598T…	493
